# Supplementary material for: Formation and Inhibition of Heterocyclic Amines and Polycyclic Aromatic Hydrocarbons in Ground Pork during Marinating
Source: Foods. 2022 Oct 4;11(19):3080. doi: 10.3390/foods11193080 (PMC9563804; doi:10.3390/foods11193080)
Supplement: Supplementary file 1 [file foods-11-03080-s001.zip]

Archive with 1 entries (1 files):
- foods-1930606-supplementary.pdf
